# Supplementary material for: Cisplatin and Starvation Differently Sensitize Autophagy in Renal Carcinoma: A Potential Therapeutic Pathway to Target Variegated Drugs Resistant Cancerous Cells
Source: Cells. 2024 Mar 7;13(6):471. doi: 10.3390/cells13060471 (PMC10968928; doi:10.3390/cells13060471)
Supplement: Supplementary file 1 [file cells-13-00471-s001.zip]

Archive with 1 entries (1 files):
- cells-2845043-supplementary.pdf
